# Supplementary material for: The Legacy of COVID-19 in Breast Milk: The Association of Elevated Anti-Inflammatory and Antimicrobial Proteins with Vaccination or Infection
Source: Curr Issues Mol Biol. 2025 Mar 11;47(3):182. doi: 10.3390/cimb47030182 (PMC11941678; doi:10.3390/cimb47030182)
Supplement: Supplementary file 1 [file cimb-47-00182-s001.zip]

Archive with 1 entries (1 files):
- cimb-3479378-supplementary.pdf
